# Supplementary material for: Planetary health for health systems: A scoping review and content analysis of frameworks
Source: PLOS Glob Public Health. 2025 Jun 17;5(6):e0004710. doi: 10.1371/journal.pgph.0004710 (PMC12173194; doi:10.1371/journal.pgph.0004710)
Supplement: S1 Table — (XLSX) [file pgph.0004710.s001.xlsx]

## Sheet: Sheet1
Authors	Title	Year	Geographic information	Level/sector of health system	Framework name	Framework description	Framework purpose	Key element of framework	Stage of implementation	Accountability metrics
Bell	Readying Health Services for Climate Change: A Policy Framework for Regional Development	2011	Not applicable as considered to be applicable in many contexts	Health policy for health systems	A whole-of-systems approach to developing health services for climate change	The whole-of-systems approach describes health system responses in terms that involve a wide range of health and community services that could feasibly be part of whole of- government or even whole-of-community responses to climate change. This approach includes strategic, political, and economic responses, not just narrow health interventions. Without such whole-of-system approaches to deliverin…	Action-orientated	The model comprises 5 areas or domains of health services: governance and culture, service delivery, workforce development, material infrastructure, and finance. Each of these 5 key domains together constitute the whole-of-systems approach to climate change.	Conceptual framework	None noted
Chalabi & Kovats	Tools for developing adaptation policy to protect human health	2014	Not applicable as considered to be applicable in many contexts	Public health policy level	Health Adaptation Framework	A new generic conceptual framework was developed for development-compatible climate policy planning to evaluate policy options for middle and low income countries that reduce the adverse health effects of climate change. The focus in is adaptation in the health sector only. The proposed framework, incorporating system dynamics, provides a foundation for a decision-analytical approach to support t…	Action-orientated	The criteria used for comparative evaluation included economic, environment, social and institutional factors. The generic criteria are grouped, at the first level, under inputs (the costs or efforts required to implement a climate policy option) and outputs (the impacts of a climate policy option). The inputs are expressed in two dimensions (or level-two criteria): public financing needs and imp…	Conceptual framework	The criteria used for comparative evaluation include economic, environment, social and institutional factors. The health-specific Level 4 criteria are each associated with at least one indicator, which are either quantitative (single-valued, multivalued or functional) or qualitative, including monetary, time, counts, distributional, etc. (listed in Table 4 in the article).
Cimprich et al	Potential for industrial ecology to support healthcare sustainability: Scoping review of a fragmented literature and conceptual framework for future research	2019	Not applicable as considered to be applicable in many contexts	Broader health system level	Industrial ecology framework for healthcare sustainability	An industrial ecology framework was developed for healthcare sustainability. The framework conceptualizes the healthcare sector as comprising “foreground systems” of healthcare service delivery that are dependent on “background product systems.” The researchers mapped the existing literature onto their framework, highlighting the largely untapped opportunities for the industrial ecology community…	Action-orientated	The framework conceptualizes the healthcare sector as comprising “foreground systems” of healthcare service delivery (e.g., hospital campuses, ambulatory surgery centers, clinics, and laboratories) in which medical activities (e.g., diagnostic imaging and operating room procedures) and “supporting” activities (e.g., building maintenance, hospital food services, and healthcare waste management) ta…	Conceptual framework	None noted
Desmond	Implementing climate change mitigation in health services: the importance of context	2016	Not applicable as considered to be applicable in many contexts	Broader health system level with a focus on health services	Understanding climate change mitigation efforts: a conceptual model	A conceptual framework is proposed that offers a model for the pursuit of sustainable development practice in health services. A set of propositions is advanced to provide a systems approach to assist decision-making by decoding the challenges faced in implementing sustainable health services. This has important implications for health care providers, funders and legislators since the financial, …	Action-orientated	Policy, financial and regulatory environment, leadership, models of care, and carbon literacy and systems support are elements that traverse each health service and each health system as represented in the conceptual framework	Conceptual framework	None noted
Dhaini et al	An Intelligent and Green E-healthcare Model for an Early Diagnosis of Medical Images as an IoMT Application	2023	Not applicable as considered to be applicable in many contexts	Health system technology level for the early diagnosis of medical images	Intelligent green e-healthcare model/ Green VM Placement Model	A proposed segmentation model and an energy aware virtual machinces (VM) placement methodology for an Intelligent and Green E-healthcare Model for an Early Diagnosis of Medical Images as an Internet of Medical Things (IoMT) is described. The proposed models are essential parts of an intelligent green e-healthcare model for an early diagnosis of Medical images as an IoMT application.	Action-orientated	The proposed e-healthcare model integrates the advantages of three technologies: the Internet of Things, Fog computing, and Cloud computing. The considered framework consists of the Image Acquisition, Fog, and Cloud layers.	Conceptual model	None noted
Falceto de Barros et al	Planetary health action framework: A case study	2022	Not applicable as considered to be applicable in many contexts, however, the case study is from Brazil	Primary care systems level	The patient-centered PH care framework	A conceptual framework of patient-centered PH care is presented as essential for PH action at the community level. This conceptual framing is based on reflections of the experience of primary care clinical practice and also adapts existing frameworks. It is a reflective analysis of a clinical case report and describes and analyzes a clinical case of patient-centered PH care through 8 lenses.	Action-orientated	They examine and reflect on one primary care clinical case through 8 lenses: 1) Actor-Network Theory, 2) Evidence-based medicine, 3) Patient-Centered Clinical Method; 4) Principles of Primary Care, 5) Proposed new primary care derivate principle of PH care, 6) the WONCA´s (World Organization of Family Doctors) core competencies tree, 7) WONCA´s curriculum, and 8) Sustainable Development Goal 3.	Conceptual framework which buils of existing frameworks	None noted
Gupta et al	Development of Sustainable Healthcare Model for the Hospitals in Northern India	2023	India	Broader health system level	Analytical Hierarchy Process (AHP) Model of Sustainable Healthcare	The research identified the factors associated with sustainable healthcare systems through a literature review, then a questionnaire was developed and administered to 25 healthcare organizations. An Analytical Hierarchy Process was utilized to rank the factors and a conceptual model was developed. The Felix Hospitals substantiate this model. The AHP model demonstrates, the focus is to be on the e…	Action-orientated	The conceptual model presented has three crucial dimensions: environment, social, and economic, as well as the triple bottom line concept. The environmental dimension is further categorized into four subcategories including: Recycling Program, Healthcare Waste, Eco friendly facilities, Justifiable Procurement.	Conceptual model that was then validated	None noted
Hussain & Subramoniam	Greener healthcare using ICT based BPR	2012	Not applicable as considered to be applicable in many contexts	Health system technology level	Conceptual Model	A model is proposed for implementing ‘Information and communication technology’ (ICT) techniques in the healthcare industry to make the hospitals go green. ICT driven Business process Reengineering (BPR) can help hospitals “go green”. This strategy can mean that healthcare organizations see fewer bills, generate lower levels of carbon emissions, and experience an easier transition into mandated p…	Action-orientated	The premise of the proposed conceptual model is centered around strategic alignment between ‘Information and communication technology’ (ICT), hospitals or health related agencies and patients.	Conceptual model	None noted
Kaladharan et al	Sustainability Triangle Framework for Digital Health Systems: A Conceptual Model for Sustainable Health Care	2023	India, but considered more widely	Digital health system level	Sustainability triangle framework for digital health systems	A conceptual framework is proposed called the sustainability triangle framework for digital health systems (DHS) which includes an environmental component. At the core, it shows a sustainable digital health system connecting the three forms of sustainability. Environmental sustainability issues must be considered in various aspects that contribute to reducing carbon emissions and waste generation…	Action-orientated	The components of the environmental sustainability section of the framework includes: health promotion to reduce demand; encourage sustainable consumption/reduce rebound effects; cleaner production, maintenance, and disposal methods, carbon emission monitoring and evaluation.	Conceptual framework that was subsequently validated	There is a need to analyze the cost-effectiveness of using digital health services over conventional healthcare delivery in terms of environmental sustainability indicators.
MacNeill et al	Planetary health care: a framework for sustainable health systems	2021	Not applicable as considered to be applicable in many contexts	Broader health system level	Planetary health care: a framework for sustainable health systems	A framework for constructing environmentally sustainable health systems is presented.	Action-orientated	Three principle elements of the framework are: reduce demand for health services, match supply of health services to demand, reduce emissions from supply of health services.	Conceptual framework	None noted
McIver et al	A ‘Healthy Islands’ framework for climate change in the Pacific	2017	Federated States of Micronesia, Marshall Islands, Palau	National health system level, policy level	Healthy Islands framework for climate change adaptation	The framework draws upon real-world experience and governance theory from both the health and climate change literature and, for the first time, places health systems adaptation within the vision for ‘Healthy Islands’ in the Pacific region.	Action-orientated	In brief, the proposed mechanism for this model: cross-sectoral collaboration from multiple actors (across government agencies, nongovernment and civil society organizations, as well as regional institutions, donors and technical agencies) inform policies and enable appropriate and effective adaptation and mitigation measures to be implemented. These then contribute—in parallel with the processes…	This new modified was conceptual (untrialed) built off an existing trialed operational framework	None noted
Moldovan et al	The Environmental Sustainability Assessment of an Orthopedics Emergency Hospital Supported by a New Innovative Framework	2023	Generally applicable; however, was validated in Transylvania, Romania	Broader health system level with a focus on health system facilities	H-S innovative framework	Domains of a new innovative framework were defined by collecting the latest medical practices related to environmental sustainability, designing indicators related to environmental responsibility and a matrix of indicators, followed by its validation in practice at an emergency hospital.	Action-orientated	The new innovative framework is organized in three areas, including environmental, economic, and social sustainability, to which is added organizational capacity along with management and provision of sustainable healthcare services. It contains 57 indicators, of which 8 are dedicated to the environmental area. The indicators are described in detail together with evaluation grids structured by th…	Conceptual framework	A new innovative numerical and qualitative evaluation of organizational performance was developed. This was supported by the indicators through coupling the values that described their degrees of importance and achievement.
Mousa & Othman	The impact of green human resource management practices on sustainable performance in healthcare organisations: A conceptual framework	2020	Palestine	Human resource management level within health systems	Green Human Resource Management (GHRM) Framework	This paper aimed to assess the level of implementation of green human resource management practices in Palestinian healthcare organisations, and their impact on sustainable performance in this important service sector. Then a framework was developed to provide policy makers with set guidelines on how to influence and implement green human resource management practices for maximised sustainable pe…	Action-orientated	The framework was constructed according to five stages: sustainability policy, planning for sustainability, implementation, evaluation, and review and corrective actions. The framework divides GHRM practices into three stages to enhance sustainable performance. The first stage starts by attracting and selecting candidates with an interest in environmental issues. In the second stage, an organisat…	Conceptual framework	Green goals and objectives must be defined and linked with a green reward and appraisal system, which include green indicators that provide employees with financial and non-financial rewards, thereby increasing their interest and commitment to environmental and sustainability issues. The performance management indicator for supervisory employees is suggested to encourage involvement and participa…
Northern Sydney Local Health District	NSLHD Planetary Health Framework 2021-2023	nd	Australia	Regional health system level	NSLHD Planetary Health Framework	The framework outlines the district’s vision to become a more environmentally aware and sustainable organisation in the field of planetary health. The framework is intended to provide direction for the monitoring, development, and implementation of planetary health related initiatives across NSLHD. The Framework also builds on the NSLHD Clinical Services Plan 2019–2022 in identifying that the env…	Action-orientated	The framework focuses on five priority domains: sustainable organisation, waste management and resource recovery, capital works and procurement, models of care and people and places. Each priority domain is underpinned by economic, social and governance systems that shape the actions affecting our natural systems and planetary health. A range of targeted strategies have been aligned to each prior…	Conceptual framework with intent for it to be operationalized	The framework includes provisions to monitor and report on environmental performance and initiatives underway across NSLHD. This includes developing an annual Planetary Health Report to be uploaded to the NSLHD website and provided to the Board annually.
Puntub et al	Advanced Operationalization Framework for Climate-Resilient Urban Public Health Care Services: Composite Indicators-Based Scenario Assessment of Khon Kaen City, Thailand	2023	Khon Kaen City, Thailand	Urban public health services	Framework for Climate-Resilient Urban Public Health Care Services	A novel framework is presented for operationalizing local public health care under the two future global mega challenges: urbanization and climate change. The framework assembles scenario planning and composite-indicator tools to fasten day-to-day public health operations and long-term strategic planning. The composite indicators provide a broader and deeper perspective of potential impact and pr…	Action-orientated and explanatory	The composite indicators can be grouped as six coping capacity-related elements (i.e., flexibility and modularity (V6); diversity of suppliers (V7); redundancy (V8); responsiveness (V9); resource mobilization (V10); and integration and coordination (V11)), and six adaptive capacity-related elements (i.e., information (V12); preparedness and risk transfer (V13); participation and inclusiveness (V1…	Operationalization framework (trialed)	The composite indicators noted have the potential to facilitate evaluating the state of affairs, tracking progress, and ranking performance or countries over time.
Rajagopalan et al	Implementing a Sustainability Framework in Healthcare: A Three-Lens Framework	2023	Not applicable as considered to be applicable in many contexts	Broader health system level-focused on healthcare organizations (HCO)	3-lens organizational framework	The rationale and implementation strategies for healthcare organizations (HCOs) that wish to develop a robust sustainability agenda are provided. It is stated that examining a sustainability agenda from the vantage point of the strategic, geopolitical, and cultural domains of HCOs, sometimes referred to as the “3-lens organizational framework”, allows one to not only appreciate barriers that coul…	Action-orientated	This framework includes three aspects: strategic (which includes processes and procedures), political (authority and power), and cultural (underlying attitudes and beliefs).	Conceptual framework adapted from an existing operationalization framework	Sustainability metrics for transparency and accountability: Healthcare Organizations (HCOs) may be able to make significant progress in their sustainability efforts by better measuring, quantifying, communicating, and sharing the value they create for society.
Schenk	Environmental Stewardship in Nursing: Introducing the “WE ACT–PLEASE” Framework	2019	United States	The WE ACT-PLEASE framework can apply to different health system settings, roles, and focus areas in nursing	“WE ACT–PLEASE” Framework	A framework for environmental stewardship in nursing practice is introduced. The framework is positioned within a global context of planetary health and planetary-level environmental harm. The framework image includes directional arrows, pointing nurses toward environmentally safe and healthy practice, decreasing pollution and planetary-level disruptions such as climate change, biodiversity loss,…	Action-orientated	The framework describes five content domains of pollution from healthcare sources: Waste, Energy/water, Agriculture/food, Chemicals, and Transportation (WEACT). It identifies six key professional elements: Professional Obligation, Leadership, Education, Accountability, Science, and Engagement (PLEASE).	Conceptual framework	Delivering excellence requires setting goals, measuring outcomes, and holding self and others accountable for commitments. Like other elements of quality improvement, reducing pollution requires extensive measurement, benchmarking, and reporting. Efforts can be woven into other measures of success, including quality, cost savings, and patient and staff satisfaction.
Schwerdtle et al	Calibrating to scale: a framework for humanitarian health organizations to anticipate, prevent, prepare for and manage climate-related health risks	2020	Not applicable as considered to be applicable in many contexts	Humanitarian organizations that deliver health services	An Operational Framework for Building Climate-Resilient Humanitarian Health Systems	An adapted framework was developed aiming to increase the capacity of humanitarian organizations to protect health in an unstable climate. The WHO operational framework for climate-resilient health systems was adapted for a humanitarian health organization that delivers healthcare and additionally presented concrete case studies to demonstrate how the framework could be implemented. The framework…	Action-orientated	The original WHO operational framework for building climate resilient health systems starts with the building blocks of health systems many of which are shared by humanitarian health organizations such as; leadership and governance, health workforce, and service delivery. This original framework was adapted by translating the original ten elements into humanitarian terms and secondly, adding one …	Conceptual framework with concrete case studies given to demonstrate how the framework can be implemented	Climate-informed leadership involves the development of clear mitigation and adaptation targets and indicators to enable the tracking of progress. These considerations can be framed in strategic and annual planning cycles (3–4 years), adapted to local contexts, and linked to longer-term climate science time frames (2030, 2050, and 2100).
Sijm-Eeken et al	Medical informatics and climate change: a framework for modeling green healthcare solutions	2022	Not applicable as considered to be applicable in many contexts	Health system technology level	Green-MIssion (Medical Informatics Solutions) framework	A theory-based framework was developed to enhance and accelerate development, selection, and implementation of solutions mitigating the climate impact of healthcare organizations. Existing frameworks were combined to develop the Green-MIssion (Medical Informatics Solutions) framework. It was further developed and refined by mapping solutions from project plans and reviewing it with an expert pane…	Action-orientated	The framework classifies solutions into three categories: (1) monitor and measure environmental impact of a healthcare setting; (2) help create and increase awareness among employees and patients; and (3) interventions to reduce environmental impacts.	Conceptual framework based on theory	The authors note that investigating how effective the framework supports such modeling and evaluation is a topic for future research.
Sijm-Eeken et al	Organizational and Human Factors in Green Medical Informatics – A Case Study in Dutch Hospitals	2023	Netherlands	Health system technology level	SEIPS 2.0: a human factors framework (adapted to the implementation and adoption of Green MI solutions in hospitals)	Interviews were carried out with healthcare professionals from Dutch hospitals to gain insights into which organizational and human factors impact the implementation and adoption of sustainable solutions. Results indicated that forming multi-disciplinary teams is considered an important factor for realizing intended outcomes in terms of reducing carbon emissions and waste. Some other key factors …	Action-orientated	All factors relate to one of the elements of the SEIPS 2.0 model (external environment, work system, processes, outcomes), however two additional aspects were added to the outcomes-element of the model: environmental and societal outcomes.	Conceptual framework	None noted
Sittig et al	i-CLIMATE: a “clinical climate informatics” action framework to reduce environmental pollution from healthcare	2022	Not applicable as considered to be applicable in many contexts	Health system technology level	Information technology-enabled Clinical cLimate InforMAtics acTions for the Environment” (i-CLIMATE)	A framework called “Information technology-enabled Clinical cLimate InforMAtics acTions for the Environment” (i-CLIMATE) is introduced to illustrate how clinical informatics can help reduce healthcare’s environmental pollution and climate-related impacts. The article defines Clinical Climate Informatics as a field that applies data, information, and knowledge management principles to operationali…	Action-orientated	Actionable components of the framework includes: (1) create a circular economy for health IT, (2) reduce energy consumption through smarter use of health IT, (3) support more environmentally friendly decision making by clinicians and health administrators, (4) mobilize healthcare workforce environmental stewardship through informatics, and (5) Inform policies and regulations for change.	Conceptual framework	None noted
Sood & Teherani	How Should Health Systems Science Promote Health Systems’ Sustainability?	2022	Not applicable as considered to be applicable in many contexts; however, does have many references to the United States context	Broader health system level, health professional education level	Expanded sustainability framework for HSS	An expanded sustainability framework for health systems science (HSS) is put forward to promote health systems’ capacity to deliver efficient, effective care for patients and to care for the planet by decreasing emissions and solid waste while cutting costs. Alignment of an expanded HSS framework that accounts for waste from medical outputs with existing HSS infrastructure (eg, medical education …	Action-orientated	A health care system built on sustainability requires 2 key considerations: an HSS framework that implements the principles of Lean Six Sigma (LSS) methodologies and redefining value in our constantly evolving health system.	Conceptual merging of two existing operational frameworks	None noted
Strashok et al	Greening Canadian Hospitals	2010	Canada	National health system level, policy level	Green Policy Framework-Decision-Making Continuum	This paper provides an overview of the Canadian medical community’s recommendations for a green policy framework. The green policy areas discussed are a compilation of visions and strategies from many of the organizations in the sector, as well as key documents. They represent a baseline for potential leadership by the healthcare sector in the implementation of sustainable development strategies,…	Action-orientated	This continuum for change and decision-making goes: Green, sustainable, restorative, regenerative, higher orders.	Some elements conceptual and some have been operationalized	One element includes comprehensively and systematically manage environmental impacts by adopting a sustainability management system (SMS) through on-going data collection, documentation, planning and implementation of programs and policies throughout the hospital sector. This includes identifying indicators that track performance.
World Health Organization	WHO Guidance for Climate-resilient and Environmentally Sustainable Health Care Facilities	2020	Not applicable as considered to be applicable in many contexts	Broader health system level with a focus on health system facilities	Framework for building climate-resilient and environmentally sustainable health care facilities	The proposed framework aims to increase the climate resilience of health care facilities to protect and improve the health of their communities in an unstable and changing climate, while optimizing the use of resources and minimizing the release of wastes by becoming environmentally sustainable.	Action-orientated	There are three objectives under each of the four fundamental requirements to provide safe and quality care that are central to the action framework (i.e., Health workforce; Water, sanitation, hygiene and health care waste management; Energy; Infrastructure, technologies and products). These focus specifically on health care facilities and expand the scope of the work to include environmental sus…	Conceptual framework	Contains information for monitoring and assessment.
World Health Organization	Operational framework for building climate resilient health systems	2015	Not applicable as considered to be applicable in many contexts	Broader health system level	WHO operational framework for building climate resilient health systems	The framework responds to the demand from Member States and partners for guidance on how the health sector and its operational basis in health systems can systematically and effectively address the challenges increasingly presented by climate variability and change. The objective of this framework is to provide guidance for health systems and public health programming to increase their capacity f…	Action-orientated	Starting from health sector building blocks, and taking into account existing global and regional mandates, the operational framework elaborates on 10 components that together provide a comprehensive approach to integrating climate resilience into existing health systems. The 10 components include: Leadership & Governance; Health Workforce; Assessment, Adaptation, Capacity, & Vulnerability; Integ…	Conceptual framework with intent for it to be operationalized	Examples of measurable outputs are given for each of the 10 components of the framework. Also, a table is provided that includes proposed indicators of progress at the outcome level for each of the six building blocks of health systems. The examples of measurable outputs proposed for each of the components above has also been added to the table so as to provide a comprehensive monitoring framewor…
Xie et al	Challenges and opportunities in planetary health for primary care providers	2018	Not applicable as considered to be applicable in many contexts	Primary care systems level	Framework for primary care actions to create health co-benefits, and mitigate or adapt to the health effects of climate change	The developed framework provides clear parallels between changes in health behaviours (eg, smoking, exercise, nutrition) and climate change adaptation and mitigation strategies. The framework outlines how PCPs can serve the community as strong promoters of actions that encourage environmental change. The complex and multi-faceted health effects of environmental change require the unique ability o…	Action-orientated	Primary care actions include: Health care, promotion, and prevention; research and education; advocacy; health system strengthening.	Conceptual framework	None noted
